# Supplementary material for: Genome-wide methylation biomarkers and biological aging in patients with bipolar disorder characterized for lithium response
Source: Eur Psychiatry. 2025 Oct 1;68(1):e152. doi: 10.1192/j.eurpsy.2025.10112 (PMC12538177; doi:10.1192/j.eurpsy.2025.10112)
Supplement: Pisanu et al. supplementary material [file S0924933825101120sup001.xlsx]

## Sheet: Table S1
Supplementary Table 1. Demographic and clinical characteristics of the sample for the transcriptional age analysis
Variable	Patient with BD (n = 93)	Controls (n = 56)	Statistics	p
Age, mean years (SD)	54.69 (12.25)	45.38 (10.56)	t = -4.73	< 0.001
Sex (F/M)	61/32	29/27	χ2 = 2.79	0.12
BMI, mean (SD)	26.38 (5.08)	24.07 (3.96)	t = -2.69	0.008
BD subtype (I/II/U)	69/17/7	-	-	-
Age at onset, mean years (SD)	28.54 (11.14)	-	-	-
Number of depressive episodes, mean (SD)	6.73 (6.76)	-	-	-
Number of manic episodes, mean (SD)	5.82 (6.14)	-	-	-
Years of lithium treatment, mean years (SD)	28.39 (13.78)	-	-	-
Lithium treatment at blood draw (Y/N/U)	62/8/23	-	-	-
Lithium responders (Y/N/U)	25/33/35	-	-	-
Alda scale TS, mean (SD)	4.64 (3.46)	-	-	-
Variables were avaialble for a subset of patients: BMI (82 patients and 47 controls); BD subtype (BD type I, n = 69, BD type II, n = 17); age at onset (n = 89), number of depressive episodes (n = 56); number of manic episodes (n = 55); years of lithium treatment (n = 42); lithium treatment at blood draw (n = 70); Lithium response and Alda scale total score (n = 58). Abbreviations: BMI, body mass …

## Sheet: Table S2
Supplementary Table 2. DMPs between patients with BD and controls
Probe	Chr	BP	logFC	t	p	FDR	Gene	Strand	Type	Feature	Cgi	Cor Blood-BA7	Cor Blood- BA10	Cor Blood- BA20	Mean Cor All Brain	SD Mean Cor All Brain	Percentile of Mean Cor All Brain (positive)	Percentile of Mean Cor All Brain (negative)
cg13259408	10	34636101	-0.441941	-7.29951	1.54984e-10	0.000121136		R	II		OpenSea
cg23550779	12	29372422	-0.741518	-6.98344	6.45354e-10	0.000252205		R	II		OpenSea
cg04948941	14	61695160	0.25769	6.30662	1.29855e-08	0.00324113	HIF1A	R	I	TSS1500	Island	0.114706	-0.397059	-0.0294118	-0.103922	0.263893	-	<50%
cg08836736	11	30424053	-0.374928	-6.25053	1.65871e-08	0.00324113		F	II		OpenSea
cg01636258	4	80615269	-0.487709	-6.16749	2.38022e-08	0.00350831		R	II		OpenSea
cg26797661	1	151166040	0.256881	6.139	2.69317e-08	0.00350831	SCNM1	R	I	TSS200	OpenSea	0.117647	0.0117647	-0.502941	-0.12451	0.33198	-	<50%
cg24395955	19	32362571	-1.29089	-6.07046	3.62248e-08	0.00404477		R	II		OpenSea
cg10120645	8	124474394	0.349995	5.91334	7.11588e-08	0.00686491	RNF139-DT	F	I	Exon	Island	0.323529	0.0735294	-0.182353	0.0715686	0.252947	<50%	-
cg20335273	13	51623731	0.604135	5.88874	7.90481e-08	0.00686491		F	II		OpenSea
cg11265407	7	80541942	-0.41108	-5.85777	9.02153e-08	0.00705125		F	II		OpenSea
cg01173986	1	62596297	-0.588008	-5.75572	1.39185e-07	0.00928658	ANGPTL3	F	II	TSS1500	OpenSea
cg02771392	7	64902704	-0.396544	-5.75003	1.42578e-07	0.00928658	ZNF273	R	II	TSS1500	OpenSea
cg25102879	10	95168442	-0.467707	-5.70939	1.693e-07	0.00957481		F	II		OpenSea
cg00244474	1	12268366	-0.329043	-5.69218	1.82051e-07	0.00957481		R	II		OpenSea
cg24402392	11	123198430	-0.407819	-5.68827	1.85082e-07	0.00957481		R	II		Shelf	-0.379412	-0.520588	-0.394118	-0.431373	0.0776121	-	0.9
cg13236968	8	61454112	0.571466	5.67466	1.96004e-07	0.00957481		F	II		OpenSea
cg25744017	15	52527127	-0.26393	-5.60514	2.62499e-07	0.0120688		F	I		Shore	0.0205882	0.00588235	-0.0647059	-0.0127451	0.0455961	-	<50%
cg23989618	19	4992235	-0.854083	-5.58937	2.80421e-07	0.0121765		F	II		OpenSea
cg16667784	11	78257237	-0.343229	-5.50805	3.93766e-07	0.0142691		R	II		OpenSea
cg23668004	7	4745272	0.287884	5.50748	3.94698e-07	0.0142691		F	I		Island	0.0147059	-0.361765	-0.123529	-0.156863	0.190436	-	50-75%
cg18608814	8	51617923	-0.490945	-5.50651	3.9629e-07	0.0142691		F	II		OpenSea
cg07914296	2	188296928	-0.50567	-5.50329	4.01637e-07	0.0142691	MIR561	F	II	TSS1500	Shelf
cg25568561	14	101809750	0.477438	5.4705	4.60265e-07	0.0146195	PPP2R5C	F	II	TSS200	OpenSea	-0.0735294	0.00588235	-0.555882	-0.207843	0.304015	-	50-75%
cg08105772	18	74267042	-0.378641	-5.45821	4.84326e-07	0.0146195		R	II		OpenSea
cg14519123	15	66252627	0.24513	5.45756	4.85635e-07	0.0146195		R	I		Island	-0.317647	0.0617647	0.182353	-0.0245098	0.260926	-	<50%
cg11921411	3	61965316	-0.762026	-5.45489	4.91051e-07	0.0146195		F	II		OpenSea	-0.426471	0.332353	0.0647059	-0.00980392	0.38486	-	<50%
cg25216443	2	177771466	-0.835088	-5.43216	5.3951e-07	0.0146195		F	II		OpenSea
cg16705351	1	226549544	0.331109	5.42877	5.47137e-07	0.0146195		F	I		Island	-0.270588	0.464706	0.397059	0.197059	0.406404	50-75%	-
cg02996269	4	105473535	0.189218	5.42791	5.49094e-07	0.0146195		F	I		Island	-0.261765	-0.0647059	0.488235	0.0539216	0.388818	<50%	-
cg24217756	3	180989722	0.469566	5.42266	5.61137e-07	0.0146195	DNAJC19	R	I	5UTR	Island
cg03625007	2	196613343	-0.568691	-5.41461	5.80128e-07	0.0146267		R	II		OpenSea
cg25521047	19	36850317	0.186374	5.39816	6.20901e-07	0.0147681	ZNF345	F	I	TSS1500	Island	-0.205882	-0.144118	0.335294	-0.00490196	0.296233	-	<50%
cg16777751	19	7819504	-0.359035	-5.39714	6.23525e-07	0.0147681		R	II		OpenSea
cg04584856	3	14403064	0.315263	5.38175	6.64397e-07	0.0152734		F	I		Island
cg17689799	2	27306672	0.221569	5.36744	7.04724e-07	0.0157375		R	I		Island	-0.264706	0.0117647	0.0470588	-0.0686275	0.170723	-	<50%
cg21172458	8	85438698	0.196192	5.36009	7.26381e-07	0.0157706	CA3	R	I	TSS200	Island	-0.123529	-0.335294	0.00588235	-0.15098	0.172237	-	50-75%
cg12365403	8	29252062	-0.479119	-5.34272	7.80142e-07	0.0164482		R	II		OpenSea
cg04528554	19	3632981	-0.575262	-5.3367	7.99679e-07	0.0164482	PIP5K1C	F	I	3UTR	OpenSea	-0.0117647	-0.173529	-0.470588	-0.218627	0.232713	-	50-75%
cg08274698	4	87614555	-0.218956	-5.31814	8.62954e-07	0.0171515	DSPP	R	II	Exon	OpenSea
cg21700224	16	71514858	-0.270495	-5.31399	8.77761e-07	0.0171515		F	II		OpenSea
cg17779664	8	38386515	0.247586	5.28986	9.68947e-07	0.0182817	LETM2	F	I	5UTR	Shelf
cg07630601	1	234725345	0.344503	5.28205	1.00037e-06	0.0182817	LINC01132	F	II	Exon	OpenSea
cg08379212	10	96043301	0.198238	5.28074	1.00577e-06	0.0182817	CCNJ	F	I	TSS1500	Island	-0.238235	-0.361765	-0.220588	-0.273529	0.0769217	-	75-90%
cg14580749	16	52652293	0.937214	5.26594	1.06843e-06	0.0183783		R	II		OpenSea
cg05300939	11	44565973	0.184669	5.2639	1.07737e-06	0.0183783		R	I		Shore	0.0470588	0.0264706	-0.476471	-0.134314	0.296495	-	<50%
cg02797930	3	154121498	0.251894	5.26294	1.08162e-06	0.0183783	ARHGEF26	R	I	5UTR	Island	0.0588235	0.285294	-0.0764706	0.0892157	0.182787	<50%	-
cg11495494	4	139437230	-0.547641	-5.25162	1.13275e-06	0.0184099		R	II		Shore
cg05070887	2	216414817	-0.962624	-5.24998	1.14035e-06	0.0184099	SMARCAL1	R	II	Exon	Shore
cg11634232	19	4945205	-0.436919	-5.24703	1.15415e-06	0.0184099		F	II		Shelf	-0.261765	0.0441176	0.297059	0.0264706	0.279829	<50%	-
cg10605694	8	1691397	-0.687867	-5.24099	1.18292e-06	0.0184914		F	II		Shore	-0.223529	-0.323529	0.182353	-0.121569	0.267911	-	<50%
cg10984118	7	47292377	-1.79032	-5.23534	1.21045e-06	0.0185199		R	II		OpenSea
cg16364675	14	102629884	0.56542	5.23098	1.23213e-06	0.0185199		F	II		OpenSea	0.335294	-0.264706	-0.3	-0.0764706	0.357035	-	<50%
cg02965699	11	46119621	0.24816	5.22388	1.26827e-06	0.0187034		R	I		Shore	0.129412	0.158824	0.108824	0.132353	0.0251294	50-75%	-
cg02070114	5	140175715	0.205759	5.21153	1.33355e-06	0.019302		F	I		Island	0.0794118	-0.117647	0.229412	0.0637255	0.17406	<50%	-
cg17996391	20	31638674	-0.593597	-5.20166	1.38812e-06	0.0195976		R	II		Shore
cg26653326	8	123730366	-0.431937	-5.19884	1.40412e-06	0.0195976		R	II		OpenSea
cg16491694	22	31248220	0.257574	5.17887	1.5226e-06	0.0204669	LIMK2	F	I	TSS200	OpenSea
cg05940231	1	118989566	0.190277	5.17451	1.54968e-06	0.0204669	TBX15	F	I	TSS1500	Shore	-0.358824	-0.820588	0.0558824	-0.37451	0.438446	-	0.9
cg10022846	6	119486221	-0.522414	-5.16788	1.59186e-06	0.0204669		R	II		OpenSea
cg03691756	8	90676739	-0.383795	-5.16783	1.59224e-06	0.0204669		R	II		OpenSea
cg23608364	18	58242120	-0.76405	-5.16653	1.60063e-06	0.0204669		R	II		OpenSea
cg15157266	10	3805423	0.639987	5.16302	1.62352e-06	0.0204669		F	II		OpenSea
cg05961700	2	169081240	-0.427404	-5.15	1.71129e-06	0.021168		F	II		OpenSea	-0.194118	0.0352941	0.267647	0.0362745	0.230884	<50%	-
cg22734236	4	151540868	-0.846936	-5.14409	1.75265e-06	0.021168		R	II		OpenSea	0.0176471	-0.276471	-0.538235	-0.265686	0.278098	-	75-90%
cg07949612	2	69437430	0.203565	5.143	1.76038e-06	0.021168	NFU1	R	I	Exon	Island	0.15	0.0294118	0.608824	0.262745	0.305717	75-90%	-
cg02245219	17	19978033	0.203385	5.13295	1.83334e-06	0.0217112	AKAP10	R	I	TSS1500	Island
cg05787931	3	52197996	0.21957	5.12913	1.86179e-06	0.0217191	ALAS1	R	I	TSS200	Island	-0.147059	0.00294118	0.317647	0.0578431	0.237168	<50%	-
cg09096669	6	5246588	-0.249907	-5.11876	1.94133e-06	0.022314		R	II		OpenSea
cg11664987	1	37735451	0.456067	5.10363	2.06331e-06	0.0233164		F	II		OpenSea	0.147059	0.602941	0.1	0.283333	0.277787	75-90%	-
cg23182182	18	4464167	-0.480443	-5.10065	2.08821e-06	0.0233164		R	II		OpenSea
cg03116533	2	88056883	-0.505554	-5.09565	2.13068e-06	0.0234556	KRCC1	R	II	TSS1500	Shore
cg10490227	1	39883231	0.229564	5.0872	2.20433e-06	0.0239293		R	I		Shore	-0.276471	0.491176	-0.294118	-0.0264706	0.448382	-	<50%
cg17697753	1	31982074	0.400985	5.08042	2.26517e-06	0.0241552		R	II		OpenSea
cg00719651	12	46831666	-0.604923	-5.07804	2.28695e-06	0.0241552		F	II		Island	0.170588	-0.0941176	0.370588	0.14902	0.233103	50-75%	-
cg04620946	1	93678703	-0.627083	-5.07394	2.32496e-06	0.0242293		R	II		Shelf	-0.182353	-0.0764706	-0.358824	-0.205882	0.142639	-	50-75%
cg13333107	12	15778280	-1.77683	-5.06347	2.42466e-06	0.0246555		R	II		OpenSea	0.320588	-0.297059	-0.00294118	0.00686275	0.30894	<50%	-
cg09372928	1	6785335	0.273233	5.06303	2.42895e-06	0.0246555	CAMTA1	F	I	TSS200	Island	-0.226471	0.185294	-0.382353	-0.141176	0.293278	-	50-75%
cg21562001	10	87503821	-1.4095	-5.04714	2.58875e-06	0.0259407	MINPP1	F	II	TSS1500	Shore
cg06468416	4	39300976	-0.502996	-5.04151	2.64771e-06	0.0260853		R	II		OpenSea
cg00906183	17	81683896	0.517909	5.03942	2.66994e-06	0.0260853	HGS	F	II	TSS200	Island	-0.226471	-0.444118	0.167647	-0.167647	0.310095	-	50-75%
cg27594833	14	74713108	0.200429	5.03095	2.76198e-06	0.0266515	FCF1	R	I	TSS200	Island
cg01550272	13	114285406	-0.832185	-5.01528	2.94049e-06	0.027554		R	II		Shelf
cg04459211	20	25016933	-0.655467	-5.01403	2.95513e-06	0.027554		F	II		OpenSea
cg09692277	12	52867303	-0.309958	-5.01351	2.96128e-06	0.027554		R	II		OpenSea
cg09563610	14	69879379	0.201963	5.00693	3.04009e-06	0.0279546	SMOC1	R	I	TSS200	Shore
cg26698115	1	66924694	0.1739	4.99492	3.18926e-06	0.0285422	DNAI4	F	I	Exon	Shore
cg10489180	6	170378487	0.464395	4.99388	3.20259e-06	0.0285422		F	II		Shore
cg25260828	22	37760373	-1.06081	-4.99302	3.21354e-06	0.0285422		F	II		OpenSea
cg27527108	1	116168454	0.36397	4.98077	3.37417e-06	0.0292742		F	I		Shore	-0.0147059	0.0558824	0.0823529	0.0411765	0.0501727	<50%	-
cg17093718	11	130519166	-0.421803	-4.97993	3.38553e-06	0.0292742		R	II		OpenSea
cg07485155	18	75209355	0.259245	4.97599	3.43899e-06	0.0292742	TSHZ1	F	I	TSS1500	Island
cg14386108	14	66932526	-0.391024	-4.97538	3.44733e-06	0.0292742		F	II		OpenSea
cg14064148	19	10416900	0.590006	4.97278	3.48323e-06	0.0292742	PDE4A	F	II	5UTR	Island	0.361765	0.261765	0.158824	0.260784	0.101474	75-90%	-
cg23772734	7	45713465	-0.830879	-4.96973	3.52561e-06	0.0293152		R	II		OpenSea
cg11295113	11	72216894	-0.631099	-4.96371	3.61108e-06	0.0296718	FOLR2	F	II	5UTR	OpenSea	-0.323529	-0.00588235	-0.764706	-0.364706	0.381084	-	0.9
cg22571926	5	56816395	0.232344	4.95958	3.67073e-06	0.0296718		F	I		Shore	-0.297059	-0.382353	-0.1	-0.259804	0.144816	-	75-90%
cg07972541	16	28950650	0.218991	4.9569	3.71006e-06	0.0296718	NFATC2IP	R	I	TSS1500	Island	0.00882353	-0.311765	0.0882353	-0.0715686	0.211772	-	<50%
cg26997880	6	32087593	0.22377	4.9562	3.72035e-06	0.0296718		F	I		Island	0.405882	0.0823529	-0.194118	0.0980392	0.300307	<50%	-
cg03089778	14	91277759	-0.379101	-4.95209	3.78155e-06	0.0298552		R	II		OpenSea
cg17282769	12	11649428	0.363403	4.94843	3.83693e-06	0.0299895	ETV6	F	I	TSS1500	Island	0.120588	0.152941	-0.15	0.0411765	0.166352	<50%	-
cg21052725	16	4676626	0.502506	4.94189	3.93776e-06	0.0304729		F	II		Shelf
cg06517138	3	69739279	0.413443	4.93871	3.98777e-06	0.0305574	MITF	F	II	TSS200	Shore
cg11328469	7	83595780	-0.902035	-4.93275	4.08309e-06	0.030984		R	II		OpenSea
cg26508775	20	56475438	-0.678371	-4.92602	4.19336e-06	0.0315148		F	II		OpenSea
cg19877921	17	63827325	0.294795	4.92319	4.24061e-06	0.0315664	FTSJ3	R	I	5UTR	Shore	-0.0323529	0.0235294	-0.508824	-0.172549	0.29256	-	50-75%
cg13940160	20	50931876	0.186872	4.91661	4.35248e-06	0.0318646	ADNP	F	I	TSS1500	Island	-0.358824	0.0705882	-0.0264706	-0.104902	0.225194	-	<50%
cg19730147	8	123241466	0.401402	4.91168	4.4381e-06	0.0318646	C8orf76	R	II	TSS200	Island	-0.370588	-0.497059	-0.464706	-0.444118	0.0657009	-	0.9
cg12554888	15	74329426	-0.306339	-4.91143	4.44253e-06	0.0318646		F	II		OpenSea
cg14145667	19	909533	0.369495	4.91136	4.44375e-06	0.0318646		F	II		Shelf	-0.244118	-0.291176	-0.00882353	-0.181373	0.151273	-	50-75%
cg12172196	12	85641659	-0.640191	-4.90486	4.55938e-06	0.0323965		F	II		OpenSea
cg20663747	7	121302951	-1.66748	-4.89558	4.72966e-06	0.0329749		F	II		OpenSea
cg11260662	14	89974715	-0.444517	-4.89412	4.7569e-06	0.0329749		F	II		OpenSea
cg09477292	4	6575300	0.172695	4.88841	4.86536e-06	0.0329749	MAN2B2	R	I	Exon	OpenSea	0.391176	-0.344118	0.105882	0.0509804	0.370709	<50%	-
cg09623457	3	184017878	0.279136	4.88769	4.8791e-06	0.0329749	ABCC5	R	I	5UTR	Island
cg05479174	12	131754455	-0.684149	-4.88558	4.91994e-06	0.0329749	SFSWAP	R	II	Exon	OpenSea	0.0441176	0.270588	-0.0411765	0.0911765	0.161122	<50%	-
cg23181311	3	49155767	-0.496584	-4.88504	4.93038e-06	0.0329749	LAMB2P1	R	II	TSS1500	OpenSea
cg14471096	4	184649483	0.814446	4.88475	4.9361e-06	0.0329749	PRIMPOL	R	I	TSS1500	Island	-0.111765	-0.0558824	-0.0470588	-0.0715686	0.0350893	-	<50%
cg14436769	4	8440861	0.630613	4.87752	5.07873e-06	0.0330436	TRMT44	F	II	5UTR	Island	-0.108824	-0.3	-0.385294	-0.264706	0.141574	-	75-90%
cg13009927	2	241315104	0.233539	4.8769	5.0911e-06	0.0330436	HDLBP	R	I	5UTR	Island	0.123529	-0.111765	-0.567647	-0.185294	0.351406	-	50-75%
cg03774484	12	6970659	0.286769	4.87572	5.11495e-06	0.0330436	PHB2	F	I	Exon	Island	0.164706	-0.264706	0.308824	0.0696078	0.298357	<50%	-
cg23621779	6	30691180	0.193351	4.87569	5.11548e-06	0.0330436	NRM	R	I	Exon	Shelf	0.164706	-0.0529412	0.45	0.187255	0.252228	50-75%	-
cg16404530	2	98348228	0.20695	4.86585	5.31756e-06	0.0338369		F	I		Shore	-0.517647	0.05	0.102941	-0.121569	0.344034	-	<50%
cg14419424	10	63628844	-0.711597	-4.86381	5.36051e-06	0.0338369		F	II		Shore	0.379412	-0.00588235	-0.247059	0.0421569	0.315986	<50%	-
cg22972108	17	76372851	-0.855368	-4.85995	5.44252e-06	0.0338369		R	II		OpenSea
cg09946714	12	11725083	-0.348443	-4.85983	5.44504e-06	0.0338369		R	II		OpenSea
cg01098785	12	68808678	-1.16865	-4.85926	5.45731e-06	0.0338369	MDM2	F	II	TSS1500	Island	-0.0235294	0.173529	0.385294	0.178431	0.204456	50-75%	-
cg17475900	1	9341691	0.522936	4.85614	5.52469e-06	0.0338369		F	II		OpenSea
cg26894575	1	153545578	0.308931	4.85497	5.55016e-06	0.0338369	LOC101928034	F	II	TSS200	OpenSea	0.0647059	-0.0588235	0.0294118	0.0117647	0.0636274	<50%	-
cg06742800	2	27032840	0.192219	4.85339	5.58463e-06	0.0338369	TMEM214	R	I	TSS200	Island	-0.720588	-0.217647	0.458824	-0.159804	0.59183	-	50-75%
cg12146889	13	75310264	-0.62963	-4.84984	5.66308e-06	0.0338649		F	II		OpenSea
cg02071454	1	213273139	-0.862306	-4.84751	5.71518e-06	0.0338649	RPS6KC1	R	II	Exon	OpenSea	0.0705882	0.697059	0.335294	0.367647	0.314486	0.9	-
cg23601736	1	200646651	-0.611048	-4.84392	5.79632e-06	0.0338649		R	II		OpenSea
cg08553284	12	4272831	0.256321	4.84358	5.80413e-06	0.0338649	CCND2	R	I	TSS1500	Island	-0.176471	-0.35	-0.117647	-0.214706	0.120803	-	50-75%
cg19414266	17	80147743	0.383431	4.8435	5.80588e-06	0.0338649	EIF4A3	R	II	TSS1500	Island	0.0794118	0.220588	-0.667647	-0.122549	0.477317	-	<50%
cg12824782	5	2753814	0.468069	4.83684	5.95971e-06	0.0345046		R	II		Island	-0.147059	-0.152941	0.205882	-0.0313725	0.20549	-	<50%
cg21154759	4	181949670	-0.202997	-4.83393	6.02824e-06	0.0346447		F	II		OpenSea
cg06604058	11	63681520	0.206694	4.82932	6.13829e-06	0.0350197	RTN3	F	I	5UTR	Island	-0.164706	-0.305882	0.241176	-0.0764706	0.284003	-	<50%
cg05294095	19	38374440	0.503584	4.81801	6.41646e-06	0.0363414	PSMD8	R	II	TSS200	Shore	-0.0764706	-0.194118	-0.0117647	-0.0941176	0.0924484	-	<50%
cg04330513	14	36514489	0.228304	4.81392	6.51994e-06	0.0366619	SFTA3	R	I	TSS1500	Island	0.294118	-0.173529	0.491176	0.203922	0.341409	50-75%	-
cg19773900	14	81994915	-0.450724	-4.81135	6.58578e-06	0.0367676		F	II		OpenSea
cg04508870	1	8238557	-0.592614	-4.80895	6.64812e-06	0.0368524		F	II		OpenSea	-0.414706	-0.0882353	-0.367647	-0.290196	0.176479	-	75-90%
cg03391528	21	33976003	0.542395	4.80469	6.75965e-06	0.0372067	LOC101928126	F	II	TSS1500	OpenSea
cg06897127	9	78278679	-0.347786	-4.80259	6.81561e-06	0.0372524	CEP78	F	II	Exon	OpenSea
cg19562526	6	144244749	-0.394075	-4.79889	6.91494e-06	0.0375329		R	II		OpenSea
cg00863524	15	83944808	-0.322464	-4.79529	7.01288e-06	0.0375704		F	II		OpenSea
cg05527856	11	11581649	0.290493	4.7951	7.018e-06	0.0375704		F	II		OpenSea	0.235294	0.185294	-0.161765	0.0862745	0.216258	<50%	-
cg19758033	1	20661208	0.241449	4.78463	7.31077e-06	0.0384783	DDOST	R	I	Exon	Island	0.120588	-0.358824	-0.144118	-0.127451	0.24014	-	<50%
cg08811958	20	44721147	-0.510688	-4.78423	7.32222e-06	0.0384783		R	II		OpenSea
cg22036093	17	2124206	-0.364899	-4.78378	7.33527e-06	0.0384783		R	II		OpenSea
cg25489868	20	59247447	-0.668245	-4.78082	7.42045e-06	0.0384819		R	II		OpenSea
cg26618056	16	25032002	0.24014	4.78034	7.43443e-06	0.0384819	LOC554206	F	I	Exon	Island
cg08123865	5	179678868	0.390993	4.77784	7.5071e-06	0.0386024	CBY3	R	I	Exon	Island
cg07835953	10	71443181	-0.371228	-4.76903	7.76948e-06	0.0396905		R	II		OpenSea	0.255882	-0.520588	0.247059	-0.00588235	0.44577	-	<50%
cg24015817	6	95577979	0.15727	4.76728	7.82266e-06	0.0397026	MANEA-DT	R	I	TSS1500	Island	-0.191176	-0.0588235	0.144118	-0.0352941	0.168881	-	<50%
cg27391037	22	18077939	0.240184	4.76476	7.8997e-06	0.039835	PEX26	F	I	TSS200	Island	0.185294	0.0264706	-0.0117647	0.0666667	0.104498	<50%	-
cg08264704	1	228082713	0.378551	4.75359	8.25096e-06	0.0412606	ARF1	R	II	5UTR	Island	-0.0176471	-0.552941	0.00588235	-0.188235	0.316064	-	50-75%
cg18627158	15	34656798	-0.317434	-4.75083	8.34009e-06	0.0412606	LINC02252	F	II	TSS1500	OpenSea
cg15936451	11	2816035	-0.448012	-4.7502	8.36045e-06	0.0412606		F	II		OpenSea
cg04582721	16	74661074	-0.448273	-4.74918	8.39358e-06	0.0412606	RFWD3	F	II	Exon	OpenSea
cg21691809	4	140427802	0.183072	4.73991	8.70165e-06	0.0425077	CLGN	R	I	TSS200	Island
cg11062168	15	34970588	-0.335106	-4.73274	8.9474e-06	0.0434367	AQR	R	II	TSS1500	Shore	0.247059	-0.235294	0.167647	0.0598039	0.258628	<50%	-
cg10581632	12	55966931	0.184958	4.72922	9.07026e-06	0.0435611	CDK2	R	I	5UTR	Island	-0.152941	-0.167647	-0.376471	-0.232353	0.125026	-	75-90%
cg15289517	15	65517295	0.227821	4.72882	9.08449e-06	0.0435611	DPP8	F	I	TSS200	Shore	-0.0588235	-0.285294	-0.0235294	-0.122549	0.142042	-	<50%
cg02735919	1	150293229	-1.35732	-4.72598	9.18502e-06	0.0437746	MRPS21	R	II	TSS1500	Shore	-0.329412	0.0117647	-0.420588	-0.246078	0.227905	-	75-90%
cg27026509	1	35883343	0.320733	4.72044	9.38463e-06	0.0444548	AGO1	R	II	5UTR	Shore	0.0647059	-0.129412	-0.279412	-0.114706	0.17253	-	<50%
cg23258617	17	49841863	-0.602141	-4.71786	9.47881e-06	0.0445852		F	II		OpenSea
cg22055860	16	29820437	0.167735	4.71658	9.52625e-06	0.0445852	MVP	R	I	5UTR	Shelf
cg24425342	19	3114931	-0.509308	-4.70778	9.85633e-06	0.0457296		R	I		Shore	-0.479412	-0.261765	0.120588	-0.206863	0.303744	-	50-75%
cg09592666	7	112604793	-0.337934	-4.70696	9.88777e-06	0.0457296		F	II		OpenSea
cg10914292	5	68450383	-0.668122	-4.70252	1.0059e-05	0.0459525		R	II		OpenSea	-0.217647	-0.102941	-0.364706	-0.228431	0.131215	-	75-90%
cg04802801	6	30066934	0.253853	4.70007	1.01551e-05	0.0459525	PPP1R11	F	II	TSS1500	OpenSea	-0.1	-0.258824	-0.270588	-0.209804	0.0952747	-	50-75%
cg08117436	1	92828199	-0.298765	-4.69973	1.01681e-05	0.0459525		R	II		Shelf
cg16920725	7	37230181	-0.447923	-4.69966	1.01711e-05	0.0459525		F	II		OpenSea
cg23886783	2	112645671	0.255652	4.69252	1.04557e-05	0.0469668	SLC20A1	F	I	TSS1500	Island	0.108824	-0.241176	-0.0588235	-0.0637255	0.175051	-	<50%
cg26140790	10	124612712	0.260221	4.68719	1.06731e-05	0.0476642		F	II		Shore	-0.0323529	0.0264706	-0.176471	-0.0607843	0.104415	-	<50%
cg13157098	5	36876765	0.156786	4.68428	1.07938e-05	0.0476642	NIPBL	R	I	TSS200	Island
cg01204964	21	33641738	0.305082	4.68428	1.07939e-05	0.0476642	CRYZL1	R	I	5UTR	Island	0.0617647	0.102941	0.432353	0.19902	0.203119	50-75%	-
cg10090122	10	102643233	0.453648	4.68252	1.08676e-05	0.04772	TRIM8	F	II	TSS1500	Island	-0.138235	-0.514706	-0.182353	-0.278431	0.205805	-	75-90%
cg19384032	8	29350723	0.23817	4.67817	1.10517e-05	0.0480063	DUSP4	F	II	TSS200	Island	0.185294	-0.314706	-0.0470588	-0.0588235	0.250208	-	<50%
cg19990785	11	67464932	0.178704	4.67662	1.1118e-05	0.0480063		R	I		Island	-0.279412	-0.279412	0.0147059	-0.181373	0.169809	-	50-75%
cg22803827	19	17470251	0.358438	4.6764	1.11273e-05	0.0480063	SLC27A1	R	II	TSS1500	Shore	-0.376471	-0.326471	0.0441176	-0.219608	0.229757	-	50-75%
cg00444847	6	34466012	-1.19547	-4.67521	1.11785e-05	0.0480063	PACSIN1	R	II	TSS200	Island	-0.0764706	-0.0823529	0.394118	0.0784314	0.273408	<50%	-
cg01151424	11	17389459	0.182484	4.67113	1.13558e-05	0.0485012	KCNJ11	R	I	TSS1500	Shore	0	-0.276471	0.0529412	-0.0745098	0.176895	-	<50%
cg05828485	17	70173275	-0.691608	-4.6635	1.16949e-05	0.0495754		R	II		Shelf
cg27181402	19	52063737	0.952271	4.66256	1.1737e-05	0.0495754		F	II		OpenSea
cg09285593	17	8210672	0.20446	4.66019	1.1845e-05	0.0495754	AURKB	R	I	TSS200	Shore
cg11666921	11	2700832	-0.318514	-4.65984	1.1861e-05	0.0495754	KCNQ1OT1	R	I	TSS1500	Island	-0.0382353	-0.123529	-0.0470588	-0.0696078	0.0469054	-	<50%
cg05982929	6	32195746	0.362475	4.65843	1.19252e-05	0.0495786	NOTCH4	R	I	Exon	Island	0.394118	0.158824	0.594118	0.382353	0.217885	0.9	-
cg19731013	14	76919530	-0.250588	-4.65611	1.20323e-05	0.0497589		R	II		OpenSea
cg08604594	10	33509303	0.489369	4.65357	1.21506e-05	0.0499461		R	II		OpenSea	0.0882353	-0.261765	-0.111765	-0.095098	0.175594	-	<50%
cg16159940	2	68738196	1.32356	4.6524	1.22053e-05	0.0499461		F	II		OpenSea

## Sheet: Table S3
Supplementary Table 3. Upstream regulators of genes in which DMP between patients with BD and controls are located
Upstream Regulator	Molecule Type	p-value of overlap	FDR	Target Molecules in Dataset
artemisinin	chemical drug	2.69e-06	0.00591	CDK2, HIF1A, MDM2
miR-17-5p (and other miRNAs w/seed AAAGUGC)	mature microRNA	6.51e-05	0.0395	CAMTA1, CCND2, CDK2, HIF1A, KCNQ1OT1
apigenin	chemical - endogenous non-mammalian	7e-05	0.0395	CCND2, CDK2, HIF1A, MDM2, SLC27A1
PC	enzyme	0.000124	0.0395	CCND2, CDK2, MDM2
MED1	transcription regulator	0.000124	0.0395	AURKB, CCND2, CCNJ, CDK2, MDM2, SLC27A1
KAT6A	enzyme	0.000133	0.0395	HOXB3, HOXB6, SMOC1, TSHZ1
actinomycin D	biologic drug	0.000158	0.0395	ARHGEF26, DUSP4, HIF1A, MDM2, SLC20A1, SLC27A1
SF3B2	other	0.000214	0.0395	HOXB3, HOXB6
PHC2	other	0.000214	0.0395	HOXB3, HOXB6
SNHG6	other	0.000285	0.0395	CDK2, HIF1A
ciclopirox olamine	chemical drug	0.000285	0.0395	CDK2, HIF1A
FGF2	growth factor	0.000288	0.0395	CCND2, CDK2, DSPP, HIF1A, MDM2, MITF, NOTCH4, SLC20A1
dihydroartemisinin	chemical drug	0.000295	0.0395	CDK2, HIF1A, MDM2
EML4-ALK	fusion gene/product	0.000314	0.0395	ARF1, HIF1A, MDM2, MITF
selinexor	chemical drug	0.000317	0.0395	CCND2, HIF1A, MDM2
8-bromo-cAMP	chemical reagent	0.000335	0.0395	CCND2, CDK2, DDOST, DUSP4, HIF1A, MDM2, NOTCH4, PDE4A
VEGF (family)	group	0.000343	0.0395	AURKB, CDK2, DUSP4, HIF1A, NOTCH4, SLC20A1, SLC27A1, TSHZ1
PP1	chemical drug	0.000365	0.0395	CCND2, CDK2, HIF1A
USP29	peptidase	0.000366	0.0395	AURKB, HIF1A
JUN	transcription regulator	0.000374	0.0395	ALAS1, CA3, CCND2, CHL1, FOLR2, MDM2, NOTCH4, ZNF385A
HSP90 (family)	group	0.000378	0.0395	CCND2, CDK2, HIF1A, KCNJ11
dihydrotestosterone	chemical - endogenous mammalian	0.00041	0.0404	ALAS1, ARF1, CA3, CCND2, CDK2, DUSP4, GTF2I, HIF1A, MDM2
Ro31-8220	chemical drug	0.000446	0.0404	DUSP4, HIF1A, MDM2
2-hydroxy-1-naphthylaldehyde isonicotinoyl hydrazone	chemical reagent	0.000456	0.0404	CCND2, CDK2
ABL1	kinase	0.000476	0.0404	CCND2, HIF1A, MDM2
ARID4A	transcription regulator	0.000556	0.0404	HOXB3, HOXB6
COPS8	other	0.000556	0.0404	CCND2, CDK2
PNU-74654	chemical reagent	0.000556	0.0404	CDK2, HIF1A
7-(4-fluorobenzylamino)-1,3,4,8-tetrahydropyrrolo[4,3,2-de]quinolin-8(1H)-one	chemical reagent	0.000556	0.0404	CDK2, MDM2
NPM1-ALK	fusion gene/product	0.000556	0.0404	CCND2, HIF1A
SKP2	other	0.000571	0.0404	CCND2, CDK2, PHB2
TXN	enzyme	0.000641	0.0429	CCND2, HIF1A, MDM2
SH3KBP1	other	0.000666	0.0429	CCND2, HIF1A
HOXB3	transcription regulator	0.000666	0.0429	HOXB3, HOXB6
gefitinib	chemical drug	0.000685	0.0429	AURKB, CDK2, DUSP4, HIF1A, SLC20A1
ARL4D	enzyme	0.000785	0.0438	AURKB, ZNF385A
NUP98-KMT2A	fusion gene/product	0.000785	0.0438	HOXB3, HOXB6
2,5-bis(5-hydroxymethyl-2-thienyl)furan	chemical reagent	0.000785	0.0438	HIF1A, MDM2
NPAS2	transcription regulator	0.000785	0.0438	ALAS1, HIF1A
INSULIN (family)	group	0.000799	0.0438	ALAS1, ARF1, CA3, CDK2, CETP, DUSP4, HIF1A, KCNJ11, SLC27A1
TBX3	transcription regulator	0.000873	0.0467	AURKB, CCND2, CDK2, CLGN, MDM2
MET	kinase	0.000908	0.0474	AURKB, CCND2, HGS, MDM2, NOTCH4

## Sheet: Table S4
Supplementary Table 4. Top nominally significant DMPs between lithium responders and non-responders
Probe	Chr	BP	logFC	t	p	FDR	Strand	Type	Gene	Feature	Cgi	Cor Blood-BA7	Cor Blood- BA10	Cor Blood- BA20	Mean Cor All Brain	SD Mean Cor All Brain	Percentile of Mean Cor All Brain (positive)	Percentile of Mean Cor All Brain (negative)
cg17486655	7	135501873	0.818792	5.5433	8.47898e-07	0.647077	R	II		OpenSea	OpenSea
cg13819690	16	15039990	0.75997	5.24735	2.49755e-06	0.647077	F	II	NTAN1	Exon	OpenSea
cg07307769	3	46567272	0.706264	5.11195	4.0723e-06	0.647077	R	II	LRRC2	TSS1500	Shore
cg14464393	2	70978148	0.734979	5.11116	4.08384e-06	0.647077	F	II	ANKRD53	TSS1500	Shore
cg27553933	12	81144326	-1.03672	-5.07544	4.64312e-06	0.647077	R	II		OpenSea	OpenSea
cg04519552	4	70564511	-1.06211	-5.00773	5.91743e-06	0.647077	R	II		OpenSea	OpenSea
cg10218490	7	142797414	0.670161	4.98446	6.43014e-06	0.647077	F	II		Island	Island	0.344118	0.0911765	-0.2	0.0784314	0.272283	<50%	-
cg05812217	14	95186182	0.657653	4.92986	7.81101e-06	0.647077	F	II	CLMN	3UTR	OpenSea
cg08357286	12	53298324	0.505022	4.91199	8.32333e-06	0.647077	R	II	MYG1	TSS1500	Shelf
cg02957185	1	161098991	0.589661	4.88055	9.30589e-06	0.647077	R	II	KLHDC9	Exon	Island	-0.0735294	-0.0264706	0.435294	0.111765	0.281171	<50%	-
cg12565261	10	28588647	1.74134	4.87213	9.58769e-06	0.647077	R	II		OpenSea	OpenSea

## Sheet: Table S5
Supplementary Table 5. Nominally significant DMPs between lithium responders and non-responders significant in previous studies
Probe	CHR	BP	logFC	t	p	FDR	Gene	Feature
cg12625293	2	203328086	0.371811	2.75372	0.00794862	0.812989	ABI2	TSS1500
cg00905687	5	33891788	0.295191	2.92056	0.00504139	0.802261	ADAMTS12	Exon
cg25236990	2	29214035	0.265591	2.13226	0.037422	0.867158	ALK	Exon
cg12554051	12	556697	0.287179	2.16848	0.0344218	0.863828	B4GALNT3	Exon
cg20220436	3	50503580	0.57164	2.07961	0.0421906	0.873964	CACNA2D2	Exon
cg05718426	16	28937807	0.214209	2.33163	0.0233747	0.857159	CD19	Exon
cg12037129	1	224615047	0.721203	3.02694	0.00374077	0.789966	CNIH3	TSS1500
cg25522940	1	20749796	0.540832	2.31275	0.0244668	0.858492	HP1BP3	Exon
cg03020545	6	72620630	0.317528	2.27736	0.026637	0.860502	KCNQ5	TSS1500
cg15545660	12	55026754	0.324094	2.55321	0.013449	0.840336	NEUROD4	Exon
cg16760108	6	138573159	0.23443	2.44643	0.017621	0.84807	NHSL1	TSS1500
cg23593537	11	72642536	-0.811159	-2.02262	0.0479383	0.878529	PDE2A	TSS200
cg20327686	17	42833208	0.541717	2.02192	0.0480131	0.878529	PSME3	TSS200
cg16992860	10	119537961	-0.183903	-2.1539	0.0356034	0.864994	RGS10	TSS1500
cg25577202	12	130436954	0.428966	2.9524	0.0046136	0.801964	RIMBP2	Exon
cg26291678	5	33946593	0.520475	2.30327	0.0250321	0.858492	SLC45A2	3UTR
cg25933167	6	158662758	0.282837	2.17417	0.0339703	0.863059	SYTL3	5UTR
cg10602135	5	168218389	0.56676	2.9042	0.00527516	0.802261	TENM2	Exon
cg20578739	14	20386161	0.281372	2.77989	0.00740853	0.812244	TEP1	Exon
cg12348203	7	11832211	0.309735	2.32177	0.0239396	0.858316	THSD7A	TSS200
cg25868126	2	119682030	-0.272037	-3.01992	0.00381594	0.792603	TMEM177	Exon
cg26114570	1	9588241	-0.350532	-2.58657	0.0123428	0.834018	TMEM201	TSS1500
cg26562007	6	111599761	-0.243556	-2.37096	0.0212374	0.853817	TRAF3IP2-AS1	Exon
cg14843200	19	47065679	0.29971	2.3058	0.0248802	0.858492	ZC3H4	3UTR
cg08835910	16	3116441	-0.373301	-2.17441	0.0339517	0.863059	ZNF205	Exon
cg18311384	17	36486468	0.293585	2.0205	0.0481643	0.878529	ZNHIT3	TSS1500
cg22104017	3	184140134	-0.193846	-2.13131	0.037504	0.86729	EIF2B5	Exon
cg14975700	14	35809401	0.258109	2.28013	0.0264613	0.860502	RALGAPA1	TSS200

## Sheet: Table S6
Supplementary Table 6. Correlation between chronological age and epigenetic clocks
Epigenetic clock	Correlation coefficient	p
Horvath	0.83	<0.001
Hannum	0.89	<0.001
PhenoAge	0.81	<0.001
GrimAge	0.85	<0.001
GrimAge2	0.88	<0.001
The correlation between chronological age and epigenetic clocks was tested with Sperman's (Horvath, Hannum and PhenoAge) or Pearson's correlation test

## Sheet: Table S7
Supplementary Table 7. Epigenetic age acceleration in patients with BD and controls
Clock	Controls (n = 32), mean (SD)	Patients with BD (n = 64), mean (SD)	Statistics	P
Horvath1	-0.35 (5.06)	0.27 (5.57)	t = 0.70	0.49
Hannum	-0.57 (3.57)	0.28 (4.44)	t = 0.94	0.35
PhenoAge	-1.45 (4.81)	0.72 (6.58)	t = 1.66	0.1
GrimAge	-1.60 (4.54)	0.80 (4.65)	U = 551	0.0009
GrimAge2	-1.99 (4.92)	0.99 (4.94)	U = 477	9e-05

## Sheet: Table S8
Supplementary Table 8. Epigenetic age acceleration in lithium responders and non-responders
Clock	Lithium responders (n = 33), mean (SD)	Lithium non-responders (n = 31), mean (SD)	Statistics	P
Horvath1	-0.71 (4.31)	1.32 (6.57)	t = 1.47	0.15
Hannum	-0.13 (4.16)	0.72 (4.75)	t = 0.76	0.45
PhenoAge	-0.81 (6.97)	2.36 (5.81)	t = 1.97	0.053
GrimAge	-0.02 (0.96)	0.36 (0.98)	U = 399	0.13
GrimAge2	0.02 (0.96)	0.38 (0.94)	U = 395	0.12

## Sheet: Table S9
Supplementary Table 9. Association between epigenetic acceleration or rate of aging and clinical variables
	GrimAge		GrimAge2		DunedinPACE
Variable	Statistics	p	Statistics	p	Statistics	p
Sex	U = 577	<0.001	U = 715	0.005	t =1.20	0.23
BMI	rho = 0.07	0.51	rho = 0.10	0.35	Pearson's r = 0.30	0.005
BD subtype	U = 364	0.33	U = 374	0.41	t = -0.23	0.82
Age at onset	rho = -0.24	0.06	rho = -0.24	0.06	Pearson's r = 0.08	0.53
Number of depressive episodes	rho = 0.03	0.81	rho = 0.02	0.87	Pearson's r = 0.03	0.84
Number of manic episodes	rho = -0.06	0.65	rho = -0.02	0.86	Pearson's r = -0.07	0.58
Years of lithium treatment	rho = 0.17	0.21	rho = 0.17	0.21	Pearson's r = 0.13	0.34
Lithium treatment at blood draw	U = 49	0.19	U = 45	0.15	t = 0.32	0.75
Alda scale total score	Z = -0.84	0.4	Z = -0.93	0.35	Pearson's r = -0.24	0.81
rho, Spearman's correlation coefficient

## Sheet: Table S10
Supplementary Table 10. Correlation between chronological age and epigenetic clocks
Aging marker	Correlation coefficient	p
Epigenetic clock
Horvath	0.51	<0.001
Hannum	0.56	<0.001
PhenoAge	0.49	<0.001
GrimAge	0.44	<0.001
GrimAge2	0.45	<0.001
Pace of aging
DunedinPACE	0.23	0.051
The correlation between chronological age and epigenetic clocks was tested with Sperman's (Horvath, Hannum and PhenoAge) or Pearson's correlation test

[truncated: 1 more sheets: Table S11]
